# Supplementary material for: Molecular Genetic Contributions to Social Deprivation and Household Income in UK Biobank
Source: Curr Biol. 2016 Nov 21;26(22):3083–9. doi: 10.1016/j.cub.2016.09.035 (PMC5130721; doi:10.1016/j.cub.2016.09.035)
Supplement: Document S2. Table S2 [file mmc2.xlsx]

## Sheet: Sheet1
Table S2. Related to Figure 3 and Figure 4. For each health-related phenotype, references showing its relation to SES along with the sources of GWAS summary results from genome-wide association consortia.
Phenotype	Association with SES	Data URL	Data source	No. of individuals in GWAS
Cognitive abilities
Intelligence	Strenze (2007) [S1]		Davies et al. Mol Psychiatry
Years of education	Deary et al., (2005) [S2]	*http://www.thessgac.org/data	Okbay et al. Nature 2016 [S3]	~180,000
Childhood intelligence	Von Stumm (2015) [S4]	http://ssgac.org/Data.php	Benyamin et al. Mol Psychiatry 2014 [S5]	17989
Longevity
Longevity	Batty et al., (2006) [S6]		Broer et al. J Gerontol A Biol Sci Med Sci 2015 [S7]	6,036 cases
				3,757 controls
Vascular and autoimmune disease
Coronary artery disease	Batty et al. (2006) [S6]	http://www.cardiogramplusc4d.org/downloads/	Schunkert et al., Nat Genet 2011 [S8]	22,233 cases
				64,762 controls
Systolic blood pressure	Colhoun et al., (1998) [S9]		Ehret et al. Nature 2011 [S10]	69395
Diastolic blood pressure	Colhoun et al., (1998) [S9]
Rheumatoid arthritis	Bengtsson et al., (2005) [S11]	http://www.broadinstitute.org/ftp/pub/rheumatoid_arthritis/Stahl_etal_2010NG/RA_GWASmeta2_20090505-results.txt	Stahl, et al., Nat Genet, 2010 [S12]	25708
Smoking yes/no	Laaksonen, et al., (2005) [S13]	https://www.med.unc.edu/pgc/files/resultfiles/tag.evrsmk.tbl.gz	Tobacco and genetics consortium [S14]	74035
Metabolic disease/phenotypes
Type 2 Diabetes	Connoly et al., (2000) [S15]
Obesity	McLaren. (2007) [S16]	http://www.broadinstitute.org/collaboration/giant/images/9/98/GIANT_EXTREME_BMI_Stage1_Berndt2013_publicrelease_HapMapCeuFreq.txt.gz	Brendt et al., (2013) [S17]	M = 90,562 SD = 12,476
Childhood obesity	Stamatakis et al., (2010) [S18]	http://www.egg-consortium.org/downloads/EGG_Obesity_Meta_Analysis_1.txt.gz	Early Growth Genetics (EGG) Consortium. Nature Genetics, (2012) [S19]	13848
Homeostatic model assessment beta-cell function (HOMA B)	Lehman et al., (2005) [S20]	ftp://ftp.sanger.ac.uk/pub/magic/MAGIC_ln_HOMA-B.txt	Dupuis et al., Nature Genetics (2010) [S21]	46186
Homeostatic model assessment insulin resistance (HOMA IR)	Lehman et al., (2005) [S20]	ftp://ftp.sanger.ac.uk/pub/magic/MAGIC_ln_HOMA-IR.txt	Dupuis et al., Nature Genetics (2010) [S21]	46186
Glycated haemoglobin (HbA1c)	Lehman et al., (2005) [S20]	ftp://ftp.sanger.ac.uk/pub/magic/MAGIC_HbA1C.txt.gz	Soranzo et al., Diabetes (2010) [S22]	46368
High density lipoprotein cholesterol	Lehman et al., (2005) [S20]	http://www.broadinstitute.org/mpg/pubs/lipids2010/hDL_ONE_Eur.tbl.sorted.gz	Teslovich, et al., Nature, (2010) [S23]	99900
Low density lipoprotein cholesterol	Lehman et al., (2005) [S20]	http://www.broadinstitute.org/mpg/pubs/lipids2010/LDL_ONE_Eur.tbl.sorted.gz	Teslovich, et al., Nature, (2010) [S23]	95454
Triglycerides	Lehman et al., (2005) [S20]	http://www.broadinstitute.org/mpg/pubs/lipids2010/TG_ONE_Eur.tbl.sorted.gz	Teslovich, et al., Nature, (2010) [S23]	M = 85,691 SD = 24,764
Fasting insulin	Lehman et al., (2005) [S20]	ftp://ftp.sanger.ac.uk/pub/magic/MAGIC_ln_FastingInsulin.txt	Dupuis et al., Nature Genetics (2010) [S21]	46186
Psychiatric disease
Attention deficit hyperactivity disorder (ADHD)	Russell et al.,(2015) [S24]	ftp://ftp.sanger.ac.uk/pub/magic/MAGIC_ln_FastingInsulin.txt	Dupuis et al., Nature Genetics (2010) [S21]	46186
Alzheimer's	Evans et al., (1997) [S25]	http://www.pasteur-lille.fr/en/recherche/u744/igap/igap_download.php	Lambert et al., Nat Genet 2013 [S26]	17,008 cases
				37,154 controls
Autism	Idring et al., (2014) [S27]	https://www.med.unc.edu/pgc/downloads	Cross-Disorder Group of the Psychiatric Genomics Consortium. Nat Genet 2013 [S28]	3,303 cases
				3,428 controls
Bipolar	Schoeyen et al., (2011) [S29]	https://www.med.unc.edu/pgc/downloads	Psychiatric GWAS Consortium Bipolar Disorder Working Group. Nat Genet 2011 [S30]	7,481 cases
				9,250 controls
Major depressive disorder (MDD)	Muntaner et al., (1998) [S31]	https://www.med.unc.edu/pgc/downloads	Major Depressive Disorder Working Group of the Psychiatric GWAS Consortium. Mol Psychiatry 2013 [S32]	9,240 cases
				9,519 controls
Schizophrenia	Dohrenwend (1990) [S33]	https://www.med.unc.edu/pgc/downloads	Schizophrenia Working Group of the Psychiatric Genomics Consortium. Nature 2014 [S34]	36,989 cases
				113,075 controls
Neuroticism	Jonassaint et al., (2011) [S35]	GPC-2.NEUROTICISM.zip	Genetics of personality consortium [S36]	63661
Anthropometric traits
Height	Huang et al., (2015) [S37]	http://www.broadinstitute.org/collaboration/	Wood et al. Nat Genet 2014 [S38]	253288
		giant/index.php/GIANT_
		consortium_data_files
Head circumference	Fotenos et al., (2008)* [S39]	http://egg-consortium.org/head-circumference.html	Taal et al. Nat Genet 2012 [S40]	10768
Body mass index (BMI)	Molarius et al., (2000) [S41]	http://www.broadinstitute.org/collaboration/ giant/index.php/GIANT_	Locke et al. Nature 2015 [S42]	339224
		consortium_data_files
Birthweight	Spencer et al., (1999) [S43]	http://egg-consortium.org/downloads/EGG_BW2_DISCOVERY.txt.gz	Horikoshi, et al., Nature Genetics [S44]	26836
Neurological measures
Intracranial volume (ICV)	Fotenos et al., (2008) [S39]	http://enigma.ini.usc.edu/ongoing/gwasma-of-subcorticalstructures/	Hibar et al. Nature 2015 [S45]	13171
Hippocampus	Rao et al., (2009) ** [S46]	http://enigma.ini.usc.edu/ongoing/gwasma-of-subcorticalstructures/	Hibar et al., Nature 2015 [S45]	13171
*Data used in these analysis did not include 23andMe. UK Biobank, or any UK based cohorts. **Paternal care used as a proxy measure with the head circumference and ICV. Abbreviations: SSGAC, social science genetic associations consortium; HOMA B, homeostatic model assessment beta-cells; HOMA IR, homeostatic model assessment insulin resistance; HbA1c, glycated haemoglobin; ADHD, attention deficit h…
