# Supplementary material for: Molecular Genetic Contributions to Social Deprivation and Household Income in UK Biobank
Source: Curr Biol. 2016 Nov 21;26(22):3083–9. doi: 10.1016/j.cub.2016.09.035 (PMC5130721; doi:10.1016/j.cub.2016.09.035)
Supplement: Document S3. Table S4 [file mmc3.xlsx]

## Sheet: Sheet1
Table S4. Related to Figures 3 and 4. Associations between polygenic profiles of health related traits, and social deprivation and household income controlling for age, sex, assessment centre, genotyping batch, genotyping array, and ten principal components for population structure. Statistically significant values are shown in bold. FDR correction indicated statistical significance at P = 0.0126…
					Social Deprivation					Household Income
	Threshold		Number of SNPs		Beta	SE	r2	P-value		Beta	SE	r2	P-value
Cognitive abilities
Childhood intelligence		0.01	1187		0.006	0.003	3.89 × 10−5	0.035		0.012	0.003	1.40 × 10−4	7.49 × 10−5
		0.05	4945		0.007	0.003	5.47 × 10−5	0.013		0.023	0.003	5.12 × 10−4	3.95 × 10−14
		0.1	9069		0.007	0.003	4.98 × 10−5	0.017		0.025	0.003	6.13 × 10−4	1.23 × 10−16
		0.5	37967		0.01	0.003	9.62 × 10−5	0.001		0.031	0.003	9.49 × 10−4	7.08 × 10−25
		1	65356		0.01	0.003	1.01 × 10−4	0.001		0.031	0.003	9.50 × 10−4	6.63 × 10−25
Years of education		0.01	2715		0.027	0.003	7.33 × 10−4	6.45 × 10−20		0.074	0.003	0.006	6.12 × 10−137
		0.05	10076		0.031	0.003	9.53 × 10−4	1.99 × 10−25		0.088	0.003	0.008	1.32 × 10-191
		0.1	17650		0.031	0.003	9.45 × 10−4	3.26 × 10−25		0.09	0.003	0.008	8.58 × 10-200
		0.5	66808		0.033	0.003	0.001	3.11 × 10−28		0.089	0.003	0.008	1.32 × 10-196
		1	109983		0.032	0.003	0.001	1.13 × 10−27		0.089	0.003	0.008	1.03 × 10-193
Vascular and autoimmune disease
Coronary artery disease		0.01	2633		−0.005	0.003	2.03 × 10−5	0.129		-0.007	0.003	4.18 × 10−5	0.031
		0.05	9981		−0.002	0.003	2.16 × 10−6	0.62		-0.008	0.003	6.50 × 10−5	0.007
		0.1	18159		−0.001	0.003	9.56 × 10−7	0.742		-0.01	0.003	1.09 × 10−4	0.0005
		0.5	72443		−0.004	0.003	1.34 × 10−5	0.218		-0.016	0.003	2.59 × 10−4	7.45 × 10−8
		1	121718		−0.004	0.003	1.44 × 10−5	0.2		-0.016	0.003	2.52 × 10−4	1.09 × 10−7
Systolic blood pressure		0.01	1961		−4.00 × 10−4	0.003	1.25 × 10−7	0.905		-0.012	0.003	1.34 × 10−4	1.00 × 10−4
		0.05	8379		−0.001	0.003	1.12 × 10−6	0.721		-0.014	0.003	1.98 × 10−4	2.47 × 10−6
		0.1	16253		−0.002	0.003	2.29 × 10−6	0.61		-0.017	0.003	2.73 × 10−4	3.34 × 10−8
		0.5	74616		−0.005	0.003	2.44 × 10−5	0.096		-0.014	0.003	1.95 × 10−4	3.03 × 10−6
		1	133823		−0.006	0.003	3.91 × 10−5	0.035		-0.015	0.003	2.14 × 10−4	9.81 × 10−7
Diastolic blood pressure		0.01	1952		−0.002	0.003	5.84 × 10−6	0.415		-0.004	0.003	1.70 × 10−5	0.168
		0.05	8535		−0.005	0.003	2.75 × 10−5	0.077		-0.01	0.003	9.04 × 10−5	0.0015
		0.1	16298		−0.004	0.003	1.63 × 10−5	0.173		-0.008	0.003	6.51 × 10−5	0.007
		0.5	74773		−0.007	0.003	4.60 × 10−5	0.022		-0.01	0.003	9.86 × 10−5	0.0009
		1	133754		−0.006	0.003	4.04 × 10−5	0.032		-0.009	0.003	8.82 × 10−5	0.0017
Rheumatoid arthritis		0.01	2312		−0.002	0.003	5.25 × 10−6	0.44		-0.002	0.003	4.95 × 10−6	0.457
		0.05	8896		−0.003	0.003	9.70 × 10−6	0.293		-0.005	0.003	2.31 × 10−5	0.108
		0.1	16794		−0.004	0.003	1.96 × 10−5	0.135		-0.006	0.003	3.48 × 10−5	0.049
		0.5	74085		−0.005	0.003	2.47 × 10−5	0.093		-0.008	0.003	5.51 × 10−5	0.013
		1	129382		−0.005	0.003	2.06 × 10−5	0.126		-0.008	0.003	6.09 × 10−5	0.009
Smoking Ever/never		0.01	2258		−0.013	0.003	1.57 × 10−4	2.40 × 10−5		-0.009	0.003	8.40 × 10−5	0.002
		0.05	9689		−0.017	0.003	2.62 × 10−4	4.71 × 10−8		-0.014	0.003	1.95 × 10−4	3.10 × 10−6
		0.1	17986		−0.017	0.003	2.78 × 10−4	1.84 × 10−8		-0.015	0.003	1.96 × 10−4	2.82 × 10−6
		0.5	73679		−0.022	0.003	4.49 × 10−4	8.75 × 10−13		-0.021	0.003	3.88 × 10−4	4.46 × 10−11
		1	124244		−0.023	0.003	4.67 × 10−4	3.11 × 10−13		-0.02	0.003	3.74 × 10−4	9.93 × 10−11
Metabolic disease/ phenotypes
Type 2 Diabetes		0.01	2461		−0.003	0.003	9.35 × 10−6	0.302		-0.008	0.003	5.94 × 10−5	0.01
		0.05	9969		−0.005	0.003	2.45 × 10−5	0.095		-0.01	0.003	9.70 × 10−5	0.001
		0.1	18172		−0.005	0.003	2.20 × 10−5	0.114		-0.008	0.003	6.62 × 10−5	0.007
		0.5	73505		−0.005	0.003	2.70 × 10−5	0.08		-0.01	0.003	9.68 × 10−5	0.001
		1	124964		−0.006	0.003	3.65 × 10−5	0.041		-0.011	0.003	1.08 × 10−4	5.00 × 10−4
Obesity		0.01	1913		−0.015	0.003	2.28 × 10−4	3.44 × 10−7		-0.016	0.003	2.51 × 10−4	1.14 × 10−7
		0.05	7680		−0.017	0.003	2.82 × 10−4	1.46 × 10−8		-0.02	0.003	3.79 × 10−4	7.66 × 10−11
		0.1	14385		−0.017	0.003	2.96 × 10−4	6.55 × 10−9		-0.022	0.003	5.01 × 10−4	7.22 × 10−14
		0.5	66304		−0.016	0.003	2.49 × 10−4	1.00 × 10−7		-0.025	0.003	6.11 × 10−4	1.36 × 10−16
		1	118891		−0.015	0.003	2.33 × 10−4	2.58 × 10−7		-0.024	0.003	5.72 × 10−4	1.26 × 10−15
Childhood obesity		0.01	1838		−0.006	0.003	3.21 × 10−5	0.056		-0.002	0.003	5.86 × 10−6	0.419
		0.05	8392		−0.006	0.003	3.46 × 10−5	0.047		-0.007	0.003	5.05 × 10−5	0.018
		0.1	16001		−0.007	0.003	4.41 × 10−5	0.025		-0.008	0.003	6.68 × 10−5	0.006
		0.5	72156		−0.005	0.003	2.89 × 10−5	0.07		-0.007	0.003	4.81 × 10−5	0.021
		1	126926		−0.007	0.003	3.63 × 10−5	0.042		-0.007	0.003	5.02 × 10−5	0.018
HOMA B		0.01	1983		−2.00 × 10−4	0.003	2.66 × 10−8	0.956		-0.01	0.003	1.07 × 10−4	5.00 × 10−4
		0.05	9111		−0.004	0.003	1.35 × 10−5	0.216		-0.014	0.003	2.00 × 10−4	2.32 × 10−6
		0.1	17281		−0.003	0.003	7.22 × 10−6	0.365		-0.012	0.003	1.33 × 10−4	1.00 × 10−4
		0.5	73965		−0.001	0.003	6.33 × 10−7	0.788		-0.011	0.003	1.26 × 10−4	2.00 × 10−4
		1	127419		−4.00 × 10−4	0.003	1.38 × 10−7	0.9		-0.011	0.003	1.27 × 10−4	2.00 × 10−4
HOMA IR		0.01	2079		−0.002	0.003	5.55 × 10−6	0.427		-0.011	0.003	1.21 × 10−4	2.00 × 10−4
		0.05	9155		−0.003	0.003	6.79 × 10−6	0.38		-0.013	0.003	1.79 × 10−4	7.75 × 10−6
		0.1	17391		−0.004	0.003	1.90 × 10−5	0.141		-0.017	0.003	2.95 × 10−4	9.18 × 10−9
		0.5	74225		−0.005	0.003	2.37 × 10−5	0.1		-0.019	0.003	3.44 × 10−4	5.73 × 10−10
		1	127517		−0.005	0.003	2.12 × 10−5	0.12		-0.019	0.003	3.43 × 10−4	5.81 × 10−10
HbA1c		0.01	2242		0.002	0.003	3.99 × 10−6	0.501		-0.001	0.003	1.87 × 10−6	0.647
		0.05	9744		1.00 × 10−4	0.003	6.21 × 10−9	0.979		-0.005	0.003	2.74 × 10−5	0.08
		0.1	18259		−2.00 × 10−4	0.003	4.09 × 10−8	0.946		-0.007	0.003	4.66 × 10−5	0.023
		0.5	76880		−1.00 × 10−4	0.003	2.20 × 10−8	0.96		-0.006	0.003	3.51 × 10−5	0.048
		1	132119		−1.00 × 10−4	0.003	1.99 × 10−8	0.962		-0.006	0.003	3.20 × 10−5	0.059
Fasting insulin		0.01	2098		0.001	0.003	5.41 × 10−7	0.804		-0.009	0.003	7.67 × 10−5	0.003
		0.05	9280		−0.002	0.003	2.76 × 10−6	0.575		-0.015	0.003	2.31 × 10−4	3.80 × 10−7
		0.1	17436		−0.003	0.003	6.56 × 10−6	0.388		-0.016	0.003	2.57 × 10−4	8.46 × 10−8
		0.5	774592		−0.002	0.003	5.62 × 10−6	0.424		-0.018	0.003	3.20 × 10−4	2.27 × 10−9
		1	128190		−0.003	0.003	8.43 × 10−6	0.327		-0.018	0.003	3.32 × 10−4	1.12 × 10−9
Psychiatric disease
ADHD		0.01	1394		0.002	0.003	2.79 × 10−6	0.573		-0.005	0.003	2.88 × 10−5	0.073
		0.05	6357		−0.004	0.003	1.74 × 10−5	0.159		-0.007	0.003	5.45 × 10−5	0.014
		0.1	12305		−0.006	0.003	3.22 × 10−5	0.056		-0.008	0.003	6.57 × 10−5	0.007
		0.5	55047		−0.007	0.003	5.22 × 10−5	0.015		-0.005	0.003	2.74 × 10−5	0.08
		1	98438		−0.008	0.003	6.54 × 10−5	0.006		-0.007	0.003	4.23 × 10−5	0.03
Alzheimer's disease		0.01	5030		0.004	0.003	1.32 × 10−5	0.22		0.002	0.003	2.49 × 10−6	0.598
		0.05	20437		2.00 × 10−4	0.003	4.48 × 10−8	0.943		-0.003	0.003	8.40 × 10−6	0.333
		0.1	37843		−1.00× 10−4	0.003	6.36 × 10−9	0.979		-0.006	0.003	3.54 × 10−5	0.047
		0.5	152714		−0.003	0.003	6.81 × 10−6	0.379		-0.01	0.003	9.64 × 10−5	0.001
		1	254358		−0.003	0.003	5.96 × 10−6	0.41		-0.01	0.003	9.06 × 10−5	0.002
Autism		0.01	4736		2.00 × 10−4	0.003	4.20 × 10−8	0.945		0.006	0.003	3.68 × 10−5	0.043
		0.05	22299		−0.003	0.003	7.39 × 10−6	0.359		0.007	0.003	4.85 × 10−5	0.02
		0.1	43182		−0.003	0.003	1.09 × 10−5	0.266		0.008	0.003	5.98 × 10−5	0.01
		0.5	192694		−0.002	0.003	3.91 × 10−6	0.505		0.012	0.003	1.52 × 10−4	3.66 × 10−5
		1	334262		−0.001	0.003	7.64 × 10−7	0.768		0.012	0.003	1.50 × 10−4	4.25 × 10−5
Bipolar disorder		0.01	2625		−0.007	0.003	4.73 × 10−5	0.02		0.002	0.003	4.40 × 10−6	0.483
		0.05	10418		−0.004	0.003	1.67 × 10−5	0.168		0.007	0.003	4.81 × 10−5	0.021
		0.1	18907		−0.002	0.003	3.53 × 10−6	0.526		0.008	0.003	7.01 × 10−5	0.005
		0.5	75289		4.00 × 10−4	0.003	1.71 × 10−7	0.889		0.01	0.003	8.93 × 10−5	0.002
		1	127481		0.001	0.003	4.86 × 10−7	0.814		0.01	0.003	9.20 × 10−5	0.001
MDD		0.01	1532		−0.006	0.003	3.05 × 10−5	0.063		-0.009	0.003	7.46 × 10−5	0.004
		0.05	6878		−0.008	0.003	6.04 × 10−5	0.009		-0.013	0.003	1.54 × 10−4	3.36 × 10−5
		0.1	12995		−0.011	0.003	1.19 × 10−4	2.00 × 10−4		-0.016	0.003	2.45 × 10−4	1.69 × 10−7
		0.5	56175		−0.013	0.003	1.66 × 10−4	1.39 × 10−5		-0.017	0.003	2.87 × 10−4	1.52 × 10−8
		1	98450		−0.013	0.003	1.60 × 10−4	1.91 × 10−5		-0.018	0.003	3.20 × 10−4	2.23 × 10−9
Schizophrenia		0.01	12006		−0.018	0.003	3.08 × 10−4	3.12 × 10−9		-0.017	0.003	2.68 × 10−4	4.52 × 10−8
		0.05	35598		−0.021	0.003	4.27 × 10−4	3.14 × 10−12		-0.02	0.003	3.70 × 10−4	1.28 × 10−10
		0.1	58837		−0.023	0.003	4.94 × 10−4	6.23× 10−14		-0.02	0.003	3.62 × 10−4	1.95 × 10−10
		0.5	194510		−0.024	0.003	5.41 × 10−4	4.32 × 10−15		-0.019	0.003	3.52 × 10−4	3.47 × 10−10
		1	310629		−0.024	0.003	5.45 × 10−4	3.41 × 10−15		-0.019	0.003	3.34 × 10−4	1.01 × 10−9
Neuroticism		0.01	4266		0.001	0.003	1.71 × 10−6	0.659		4.00 × 10−4	0.003	1.68 × 10−7	0.891
		0.05	18427		−0.007	0.003	4.45 × 10−5	0.024		-0.008	0.003	6.53 × 10−5	0.007
		0.1	34700		−0.006	0.003	3.48 × 10−5	0.047		-0.009	0.003	7.34 × 10−5	0.004
		0.5	143520		−0.006	0.003	3.93 × 10−5	0.034		-0.011	0.003	1.19 × 10−4	3.00 × 10−4
		1	238704		−0.006	0.003	3.38 × 10−5	0.05		-0.011	0.003	1.11 × 10−4	4.00 × 10−4
Anthropometric traits
Height		0.01	11360		0.009	0.003	7.40 × 10−5	0.004		0.026	0.003	6.52 × 10−4	1.38 × 10−17
		0.05	23651		0.011	0.003	1.23 × 10−4	2 × 10−4		0.028	0.003	7.67 × 10−4	2.00 × 10−20
		0.1	34188		0.012	0.003	1.26 × 10−4	2 × 10−4		0.029	0.003	7.87 × 10−4	6.71 × 10−21
		0.5	86984		0.014	0.003	1.72 × 10−4	9.77 × 10−6		0.032	0.003	9.54 × 10−4	5.22 × 10−25
		1	131070		0.014	0.003	1.80 × 10−4	6.17 × 10−6		0.032	0.003	9.65 × 10−4	2.79 × 10−25
Head circumference		0.01	2031		0.006	0.003	3.43 × 10−5	0.048		0.017	0.003	2.80 × 10−4	2.24 × 10−8
		0.05	9004		0.008	0.003	5.85 × 10−5	0.01		0.018	0.003	3.22 × 10−4	2.02 × 10−9
		0.1	16994		0.007	0.003	4.31 × 10−5	0.027		0.02	0.003	4.09 × 10−4	1.38 × 10−11
		0.5	73859		0.007	0.003	4.59 × 10−5	0.022		0.022	0.003	4.62 × 10−4	6.65 × 10−13
		1	127665		0.007	0.003	5.10 × 10−5	0.016		0.021	0.003	4.45 × 10−4	1.73 × 10−12
BMI		0.01	2612		−0.017	0.003	2.77 × 10−4	1.95 × 10−8		-0.022	0.003	4.85 × 10−4	1.74 × 10−13
		0.05	8503		−0.020	0.003	3.81 × 10−4	4.48 × 10−11		-0.022	0.003	5.01 × 10−4	7.33 × 10−14
		0.1	15648		−0.019	0.003	3.74 × 10−4	6.98 × 10−11		-0.023	0.003	5.11 × 10−4	4.02 × 10−14
		0.5	72010		−0.019	0.003	3.61 × 10−4	1.47 × 10−10		-0.026	0.003	6.91 × 10−4	1.52 × 10−18
		1	131142		−0.019	0.003	3.39 × 10−4	5.27 × 10−10		-0.026	0.003	6.76 × 10−4	3.47 × 10−18
Birthweight		0.01	2348		4.00 × 10−4	0.003	1.41 × 10−7	0.899		0.002	0.003	2.57 × 10−6	0.592
		0.05	10019		−0.001	0.003	1.18 × 10−6	0.714		-2.00 × 10−4	0.003	5.08 × 10−8	0.94
		0.1	18912		−0.001	0.003	8.84 × 10−7	0.751		1.00 × 10−4	0.003	1.95 × 10−8	0.963
		0.5	79385		0.002	0.003	2.49 × 10−6	0.595		0.005	0.003	2.62 × 10−5	0.087
		1	136798		0.003	0.003	9.30 × 10−6	0.304		0.004	0.003	1.77 × 10−5	0.159
Longevity		0.01	2023		0.007	0.003	4.83 × 10−5	0.019		0.005	0.003	2.80 × 10−5	0.077
		0.05	9292		0.008	0.003	5.73 × 10−5	0.011		0.011	0.003	1.15 × 10−4	3.00 × 10−4
		0.1	17646		0.003	0.003	1.10 × 10−5	0.263		0.001	0.003	1.14 × 10−6	0.721
		0.5	77146		0.003	0.003	1.11 × 10−5	0.262		0.003	0.003	6.23 × 10−6	0.404
		1	133920		0.005	0.003	2.22 × 10−5	0.112		0.002	0.003	4.81 × 10−6	0.464
Neurological measures
ICV		0.01	4046		0.006	0.003	2.98 × 10−5	0.066		0.009	0.003	7.83 × 10−5	0.003
		0.05	18683		0.004	0.003	1.65 × 10−5	0.17		0.01	0.003	9.34 × 10−5	0.001
		0.1	35510		0.005	0.003	2.48 × 10−5	0.093		0.013	0.003	1.54 × 10−4	3.25 × 10−5
		0.5	150389		0.004	0.003	1.81 × 10−5	0.152		0.014	0.003	1.81 × 10−4	6.88 × 10−6
		1	253355		0.005	0.003	2.15 × 10−5	0.118		0.014	0.003	1.74 × 10−4	1.04 × 10−5
Hippocampus		0.01	3954		0.001	0.003	1.19 × 10−6	0.713		0.004	0.003	1.44 × 10−5	0.204
		0.05	17974		2.00 × 10−4	0.003	4.95 × 10−8	0.94		0.005	0.003	2.54 × 10−5	0.092
		0.1	34469		1.00 × 10−4	0.003	1.55 × 10−8	0.967		0.004	0.003	1.26 × 10−5	0.236
		0.5	148964		−0.002	0.003	3.15 × 10−6	0.549		0.005	0.003	2.41 × 10−5	0.101
		1	252716		−0.002	0.003	3.63 × 10−6	0.52		0.005	0.003	2.29 × 10−5	0.109
Abbreviations: HOMA B, homeostatic model assessment beta-cells; HOMA IR, homeostatic model assessment insulin resistance; HbA1c, glycated haemoglobin; ADHD, attention deficit hyperactivity disorder; MDD, major depressive disorder; BMI, body mass index; ICV, intracranial volume.
